# Supplementary material for: Exploring the acute affective responses to resistance training: A comparison of the predetermined and the estimated repetitions to failure approaches
Source: PLoS One. 2021 Aug 18;16(8):e0256231. doi: 10.1371/journal.pone.0256231 (PMC8372906; doi:10.1371/journal.pone.0256231)
Supplement: S1 Data — (XLSX) [file pone.0256231.s001.xlsx]

## Sheet: Sheet1
subject_num	age	weight		height		gap_1_2	gap_2_3	BMI	5RM_legpress_rep	1RM_legpress	5RM_knee_ext_rep	1RM_kneeext	5RM_chestpress_rep	1RM_chaestpress	5 RM_lat_pull_rep	1RM_latpull	order	first_exer_pre_fs_PreD	last_exer_post_fs_PreD	last_exer_pre_fs_PreD	first_exer_pre_fs_ERF	last_exer_post_fs_ERF	last_exer_pre_fs_ERF	mind_body	aerobic	body_weight	dance	sessions_per_week	PreD_enjoyment	ERF_enjoyment	preference_PreD0_ERF1		FS_pre_legpress_PreD_set1	FS_post_legpress_PreD_set1	FS_pre_legpress_PreD_set2	FS_post_legpress_PreD_set2	FS_pre_legpress_PreD_set3	FS_post_legpress_PreD_set3	FS_avg_legpress_PreD	FS_diff_legpress_PreD	FS_pre_knee_ext_PreD_set1	FS_post_knee_ext_PreD_set1	FS_pre_knee_ext_PreD_set2	FS_post_knee_ext_PreD_set2	FS_pre_knee_ext_PreD_set3	FS_post_knee_ext_PreD_set3	FS_avg_kneeext_PreD	FS_diff_knee_PreD	FS_pre_chestpress_PreD_set1
1	44	63	1.64	164	2.6896	6	3	23.4236	100	112.511	32.5	36.5662	50	56.2556	23.5	26.4401	0	5	5	5	4	5	5	1				4	5	3	1		5	5	5	5	5	5	5	0	5	5	5	5	5	5	5	0	5
2	44	66.6	1.7	170	2.89	7	7	23.045	80	90.009	55	61.8812	30	33.7534	20	22.5023	0	5	5	5	5	5	5						7	7	0		5	4	5	5	5	5	4.83333	0.333333									5
3	26	68.9	1.63	163	2.6569	3	3	25.9325	80	90.009	45	50.6301	27.5	30.9406	20	22.5023	1	5	5	5	5	5	5	1				2	6	6	0		5	4	5	4	5	4	4.5	1	5	4	5	4	5	5	4.66667	0.666667	5
4	39	55.6	1.58	158	2.4964	7	6	22.2721	70	78.7579	50	56.2556	20	22.5023	32.5	36.5662	0	5	5	5	5	5	5	1	1			3	5	4	0		5	5	5	5	5	5	5	0	5	5	5	5	4	5	4.83333	-0.333333	5
5	45	73.2	1.58	158	2.4964	11	3	29.3222	110	123.762	67.5	75.9451	45	50.6301	20	22.5023	1	3	4	3	1	4	3	1		1		4	6	6	0		4	4	4	4	4	4	4	0	4	3	3	3	3	2	3	0.666667	4
6	36	54	1.58	158	2.4964	7	7	21.6311	110	123.762	52.5	59.0684	37.5	42.1917	33	37.1287	0	4	3	4	4	3	4	1			1	2	5	5	1		3	3	3	3	3	4	3.16667	-0.333333	3	4	4	4	3	4	3.66667	-0.666667	3
7	36	47.1	1.58	158	2.4964	7	7	18.8672	80	90.009	47.5	53.4428	30	33.7534	40	45.0045	1	1	2	3	0	1	3	1		1		4	4	5	0		3	1	3	1	3	4	2.5	1	3	0	2	-1	2	2	1.33333	2	1
8	42	56.1	1.64	164	2.6896	7	7	20.8581	75	84.3834	52.5	59.0684	22.5	25.315	20	22.5023	1	5	3	4	5	2	4	1				4	6	5	0		4	4	4	4	4	4	4	0	4	2	4	2	4	3	3.16667	1.66667	3
9	29	66.6	1.72	172	2.9584	3	3	22.5122	80	90.009	72.5	81.5707	30	33.7534	40	45.0045	0	3	5	5	3	5	5	1		1		2	5	6	0		3	4	3	4	4	4	3.66667	-0.666667	5	4	5	5	5	5	4.83333	0.333333	4
10	26	43.8	1.51	151	2.2801	7	7	19.2097	60	67.5068	37.5	42.1917	20	22.5023	13	14.6265	0	3	5	4	1	4	3	1				4	6	5	1		4	4	4	4	4	4	4	0	4	5	4	5	5	5	4.66667	-0.666667	4
11	32	50.9	1.55	155	2.4025	7	8	21.1863	90	101.26	52.5	59.0684	40	45.0045	19	21.3771	1	3	4	4	3	4	3	1				3	5	4	0		3	4	3	4	3	4	3.5	-1	4	4	3	3	3	4	3.5	-0.333333	3
12	40	73.4	1.66	166	2.7556	7	7	26.6367	110	123.762	72.5	81.5707	52.5	59.0684	23.5	26.4401	1	1	4	3	2	4	2	1				2	6	6	1		3	4	3	4	3	4	3.5	-1	3	4	3	4	3	4	3.5	-1	3
13	23	53.3	1.66	166	2.7556	7	7	19.3424	70	78.7579	50	56.2556	32.5	36.5662	35	39.3789	0	5	4	4	5	-2	3	1	1	1		3	6	6	1		5	4	5	4	5	4	4.5	1	4	-1	1	-3	0	-3	-0.333333	4	5
14	35	53.4	1.64	164	2.6896	14	7	19.8543	100	112.511	50	56.2556	32.5	36.5662	16.5	18.5644	1	2	5	3	2	4	3	1	1	1	1	4	6	6	1		2	1	4	4	4	4	3.16667	0.333333	4	3	4	4	4	4	3.83333	0.333333	3
15	29	57	1.58	158	2.4964	7	12	22.8329	120	135.014	45	50.6301	37.5	42.1917	40	45.0045	0	5	2	3	3	3	3	1		1		4	5	5	0		3	3	3	3	3	3	3	0	3	3	3	3	3	3	3	0	3
16	35	50	1.58	158	2.4964	7	7	20.0288	50	56.2556	37.5	42.1917	20	22.5023	27.5	30.9406	0	3	3	3	3	3	3						6	6	0		3	3	3	3	3	3	3	0	3	3	3	3	3	3	3	0	3
17	30	74.3	1.69	169	2.8561	3	3	26.0145	90	101.26	60	67.5068	37.5	42.1917	20	22.5023	0	1	0	2	2	2	2	1				3	5	5	1		1	1	2	2	2	2	1.66667	0	2	1	2	1	1	1	1.33333	0.666667	2
18	28	58.3	1.68	168	2.8224	3	7	20.6562	62.5	70.3195	50	56.2556	30	33.7534	35	39.3789	1	5	5	5	4	4	4						7	6	1		5	5	5	5	5	5	5	0	5	4	5	5	5	4	4.66667	0.666667	5
19	34	54.9	1.61	161	2.5921	3	4	21.1797	65	73.1323	47.5	53.4428	25	28.1278	33	37.1287	0	5	5	5	5	4	5	1				2	7	6	0		5	5	5	4	5	5	4.83333	0.333333	5	5	5	5	5	5	5	0	5
20	35	52.6	1.56	156	2.4336	5	4	21.6141	60	67.5068	45	50.6301	20	22.5023	30	33.7534	1	4	2	4	3	3	3	1			1	2	6	6	0		4	2	4	3	3	2	3	1.33333	4	2	4	2	3	2	2.83333	1.66667	4
[truncated: 125 more columns]
